# Supplementary material for: The Effects of Mixed Robinia pseudoacacia and Quercus variabilis Plantation on Soil Bacterial Community Structure and Nitrogen-Cycling Gene Abundance in the Southern Taihang Mountain Foothills
Source: Microorganisms. 2024 Aug 27;12(9):1773. doi: 10.3390/microorganisms12091773 (PMC11434179; doi:10.3390/microorganisms12091773)
Supplement: Supplementary file 1 [file microorganisms-12-01773-s001.zip]

Archive with 1 entries (1 files):
- microorganisms-3173133-supplementary.pdf
